# Supplementary material for: Genetic Affinity of the Bhil, Kol and Gond Mentioned in Epic Ramayana
Source: PLoS One. 2015 Jun 10;10(6):e0127655. doi: 10.1371/journal.pone.0127655 (PMC4465503; doi:10.1371/journal.pone.0127655)
Supplement: S1 Table — (XLSX) [file pone.0127655.s005.xlsx]

## Sheet: Sheet1
Population	Region	ADMIXTURE	PCA	FineStructure	Fst	Reference
Bantus	Africa	19	0	0	0	[61]
Biaka_Pygmies	Africa	22	0	0	0	[61]
Mandenkas	Africa	22	0	0	0	[61]
Mbuti_Pygmies	Africa	13	0	0	0	[61]
Mozabites	Africa	27	0	0	0	[61]
San	Africa	5	0	0	0	[61]
Yorubas	Africa	21	0	0	0	[61]
Bedouins	Middle East	45	45	15	0	[61]
Druze	Middle East	42	42	10	0	[61]
Iranians	Middle East	19	19	19	0	[61]
Palestinians	Middle East	46	46	12	0	[61]
French	Europe	28	28	28	0	[61]
North_Italians	Europe	12	12	0	0	[61]
Russians	Europe	25	25	25	0	[61]
Sardinians	Europe	28	28	28	0	[61]
Tuscans	Europe	7	7	7	0	[61]
Abkhasians	Caucasus	20	20	20	20	[62]
Armenians	Caucasus	35	35	19	35	[62, 63]
Balkars	Caucasus	19	19	19	19	[62]
Chechens	Caucasus	20	20	20	20	[62]
Georgians	Caucasus	20	20	20	20	[62, 63]
Kumyks	Caucasus	13	13	13	13	[62]
Lezgins	Caucasus	18	18	18	18	[62]
Nogais	Caucasus	16	16	16	16	[62]
North Ossetians	Caucasus	15	15	15	15	[62]
Tajiks	Central Asia	15	15	15	15	[62]
Turkmens	Central Asia	12	12	12	12	[62]
Uzbeks	Central Asia	15	15	15	15	[62]
Uygurs	Central Asia	10	10	10	10	[61]
Aonaga	South Asia	4	4	0	4	[37]
Asur	South Asia	2	2	2	2	[39]
Balochi	South Asia	24	24	24	24	[61]
Bhil	South Asia	5	5	4	5	[37]
Bhunjia	South Asia	1	1	1	1	[38]
Bonda	South Asia	4	4	4	4	[39]
Brahmins_UP	South Asia	8	8	8	7	[38]
Brahui	South Asia	25	25	25	25	[61]
Burusho	South Asia	25	25	25	25	[61]
Chenchu	South Asia	10	10	4	10	[61]
Dharkars	South Asia	11	11	11	11	[38]
Dhurwa	South Asia	1	1	1	1	[38]
Dusadh	South Asia	7	7	7	7	[38]
Gadaba	South Asia	1	1	1	1	[39]
Garo	South Asia	4	4	4	4	[39]
Gond	South Asia	4	4	4	4	[38]
Gujarati	South Asia	83	83	15	0	[46]
Great Andamanese	South Asia	7	7	0	0	[37]
Hakkipikki	South Asia	4	4	4	4	[61]
Harijan	South Asia	10	10	10	10	[61]
Hazara	South Asia	22	22	22	22	[61]
Ho	South Asia	5	5	5	5	[39]
Juang	South Asia	2	2	2	2	[39]
Kamsali	South Asia	4	4	0	4	[37]
Kanjars	South Asia	8	8	8	8	[38]
Kashmiri_Pandit	South Asia	5	5	5	5	[37]
Kharia	South Asia	2	2	2	2	[39]
Kol	South Asia	16	16	16	16	[38]
Kshatriya	South Asia	7	7	7	7	[38]
Kurumba	South Asia	9	9	4	9	[37]
Lodi	South Asia	5	5	0	5	[37]
Madiga	South Asia	4	4	4	4	[37]
Makrani	South Asia	25	25	25	25	[61]
Mala	South Asia	4	4	4	4	[37]
Malayan	South Asia	2	2	2	2	[63]
Mawasi	South Asia	1	1	1	1	[39]
Meena	South Asia	1	1	1	1	[38]
Meghawal	South Asia	5	5	0	5	[37]
Muslim	South Asia	5	5	5	5	[38]
Naga	South Asia	4	4	4	4	[38]
Naidu	South Asia	4	4	0	4	[37]
North Kannadi	South Asia	9	9	9	9	[37, 63]
Nyshi	South Asia	4	4	0	4	[37]
Onge	South Asia	9	9	0	0	[37]
Pulliyar	South Asia	5	5	0	5	[38]
Paniya	South Asia	4	4	4	4	[63]
Pathan	South Asia	22	22	22	22	[61]
Piramalai Kallar	South Asia	8	8	8	5	[38]
Sahariya	South Asia	4	4	0	4	[37]
Sakilli	South Asia	4	4	0	4	[63]
Santhal	South Asia	8	8	0	8	[37, 63]
Satnami	South Asia	4	4	0	4	[37]
Savara	South Asia	2	2	0	2	[39]
Sindhi	South Asia	24	24	24	24	[61]
Srivastava	South Asia	2	2	0	0	[37]
Tharu	South Asia	11	11	2	11	[37, 63]
TN_Low_Caste	South Asia	2	2	2	2	[38]
UP_Low_Caste	South Asia	5	5	2	5	[38]
Vaish	South Asia	4	4	0	4	[37]
Velamas	South Asia	14	14	10	14	[37, 63]
Vysya	South Asia	4	4	4	4	[37]
Burmese	Southeast Asia	15	15	15	0	[39]
Cambodians	Southeast Asia	10	10	10	0	[61]
Dai	East Asia	10	10	10	0	[61]
Daur	East Asia	9	9	9	0	[61]
Han	East Asia	44	44	12	0	[61]
Hezhen	East Asia	9	9	0	0	[61]
Japanese	East Asia	28	28	0	0	[61]
Lahu	East Asia	8	8	0	0	[61]
Miaozu	East Asia	10	10	0	0	[61]
Mongola	East Asia	10	10	0	0	[61]
Naxi	East Asia	8	8	0	0	[61]
Oroqens	East Asia	9	9	0	0	[61]
She	East Asia	10	10	0	0	[61]
Tu	East Asia	10	10	0	0	[61]
Tujia	East Asia	10	10	0	0	[61]
Xibo	East Asia	9	9	0	0	[61]
Yizu	East Asia	10	10	0	0	[61]
Melanesians	PNG	10	0	0	0	[61]
Papuans	PNG	17	0	10	0	[61]
	Sum	1384	1228	780	652
	SNP	79499	79499	99481	79499
